# Supplementary material for: Factors that influence women’s enrolment and ongoing participation in a partially decentralised randomised controlled dermatology trial: a qualitative interview study with participants in the SAFA (Spironolactone for Adult Female Acne) trial
Source: Trials. 2023 Oct 12;24:661. doi: 10.1186/s13063-023-07630-4 (PMC10568833; doi:10.1186/s13063-023-07630-4)
Supplement: Supplementary file 2 — Additional file 2. [file 13063_2023_7630_MOESM2_ESM.zip]

Archive with 2 entries (2 files):
- SAFA Qualitative Interview Guide v1 25-JUN-2021R2.pdf
- SAFA AM17 HRA approvalR2.pdf
